# Supplementary material for: Shelf-Life Prediction and Thermodynamic Properties of No Added Sugar Chocolate Spread Fortified with Multiple Micronutrients
Source: Foods. 2022 Aug 6;11(15):2358. doi: 10.3390/foods11152358 (PMC9368434; doi:10.3390/foods11152358)
Supplement: Supplementary file 1 [file foods-11-02358-s001.zip]

Archive with 1 entries (1 files):
- foods-1828723-Supplementary.pdf
